# Supplementary material for: Mitigating Interfacial Degradation by Tuning the Diluent–Anion Affinity for Long-Cycling Lithium Metal Batteries
Source: Materials (Basel). 2026 Jun 17;19(12):2605. doi: 10.3390/ma19122605 (PMC13302854; doi:10.3390/ma19122605)
Supplement: Supplementary file 1 [file materials-19-02605-s001.zip]

Archive with 1 entries (1 files):
- materials-4353147-supplementary.pdf
